# Supplementary material for: Antimicrobial Resistance, Biofilm Formation, and Virulence Determinants in Enterococcus faecalis Isolated from Cultured and Wild Fish
Source: Antibiotics (Basel). 2023 Aug 28;12(9):1375. doi: 10.3390/antibiotics12091375 (PMC10525749; doi:10.3390/antibiotics12091375)
Supplement: Supplementary file 1 [file antibiotics-12-01375-s001.zip]

Archive with 1 entries (1 files):
- antibiotics-2585171-supplementary.pdf
